# Supplementary material for: Design of a diagnostic system based on molecular markers derived from the ascomycetes pan-genome analysis: The case of Fusarium dieback disease
Source: PLoS One. 2021 Jan 28;16(1):e0246079. doi: 10.1371/journal.pone.0246079 (PMC7843019; doi:10.1371/journal.pone.0246079)
Supplement: S1 Table — This table showed the name of the strains from where the genomic information was obtained, as well as the metadata associated. (XLSX) [file pone.0246079.s003.xlsx]

## Sheet: S1 Table
	Species name	Strain ID	Database repository	JGI and GeneBank ID	Transcriptomic Information	SRA accesion ID	Gene model prediction	Phytopathogen	Ambrosia related	Isolation env.
1	Alternaria alternata	133aPRJ	JGI	Altalt1				*		Isolated from healthy Arabidopsis thaliana plants grown in natural soil after surface sterilization of plant roots.
2	Alternaria alternata	SRC1lrK2f	JGI	Altal1				*		Isolated from passive coal mine drainage treatment systems in central Pennsylvania, USA, in which microbial Mn oxide formation is actively used to remove toxic metals from contaminated drainage waters via adsorption and settling.
3	Alternaria brassicicola		JGI	Altbr1				*		Isolated from seeds of Raphanus sativus
4	Blumeria graminis	f. sp. tritici 96224	JGI	Blugra1				*		Cereal powdery mildew, are obligate biotrophic fungi that grow and reproduce only on living hosts.
5	Blumeria graminis	f.sp. hordei DH14	JGI	Blugr1				*		Powdery mildews , infecting the respective host plant species belonging to the grasses (Poaceae) family, including cereals. European isolate, designated DH14.
6	Botryosphaeria dothidea		JGI	Botdo1				*		Isolated from stem tissues of apple.
7	Botrytis cinerea		JGI	Botci1				*		NA
8	Cochliobolus carbonum	26-R-13	JGI	Cocca1				*		Unknown geographical origin, race T, MAT1-1, HC-toxin+, a progeny of a cross between C. carbonum strains 2-R-6 (alb2; MAT1-1) and Five Points (unknown geographical origin, MAT1-2) performed by Dr. Steve Briggs.
9	Cochliobolus heterostrophus	C5	JGI	CocheC5_3				*		Necrotrophic plant pathogen, Maize (Zea mays)
10	Cochliobolus lunatus	m118	JGI	Coclu2				*		NA
11	Cochliobolus miyabeanus	ATCC 44560	JGI	Cocmi1				*		NA
12	Cochliobolus sativus	ND90Pr	JGI	Cocsa1				*		Hemibiotrophic plant pathogen, Wheat, barley and other grasses.
13	Cochliobolus victoriae	FI3	JGI	Cocvi1				*		NA
14	Cryphonectria parasitica	EP155	JGI	Crypa2				*		NA
15	Cucurbitaria berberidis	CBS 394.84	JGI	Cucbe1				*		NA
16	Eremothecium gossypii	ATCC 10895	JGI	Ashgo1_1				*		NA
17	Eremothecium sinecaudum	ATCC 58844	JGI	IMG_2751185714				*		Isolated from Brassica juncea
18	Erysiphe necator		JGI	Erynec1				*		The source of DNA was conidia collected from infected grapevine leaves at 20 days post inoculatio
19	Fusarium fujikuroi	IMI 58289	JGI	Fusfu1				*		Strain IMI58289 (Commonwealth Mycological Institute, Kew, United Kingdom) is a GA-producing wild-type (WT) strain of F. fujikuroi
20	Fusarium graminearum		JGI	Fusgr1				*		Isolated in Michigan, PH-1 is highly fertile (Trail and Common, 2000), produces trichothecenes and zearalenone , sporulates abundantly in pure culture and is highly pathogenic to wheat and barley
21	Fusarium oxysporum	f. sp. lycopersici 4287	JGI	Fusox2				*		The first genome made available in 2007 was from a tomato wilt strain FOL 4287 (NRRL 34936)
22	Fusarium pseudograminearum	CS3096	JGI	Fusps1				*		NA
23	Fusarium redolens	A4	JGI	Fusre1				*		Isolate has been isolated from healthy Arabidopsis thaliana plants grown in natural soil after surface sterilization of plant roots.
24	Fusarium verticillioides	7600	JGI	Fusve2				*		NA
25	Gaeumannomyces graminis	var. tritici R3-111a-1	JGI	Gaegr1				*		NA
26	Glomerella acutata	(Colletotrichum fiorinae MH 18)	JGI	Gloac1				*		This taxon is the most commonly isolated (and one of the most abundant sequence-type) group from asymptomatic and symptomatic first year tree seedlings from Duke Forest, North Carolina.
27	Hypoxylon sp.	CI-4A	JGI	HypCI4A_1				*		Isolated from barley seeds
28	Hypoxylon sp.	CO27-5	JGI	HypCO275_1				*		The endophytic fungus CO27 was recovered from one of the common mangroves - the red mangrove (Rhizophora mangle) - growing near a freshwater stream entering the Pacific Ocean in the mid-region of Colombia
29	Hypoxylon sp.	EC38	JGI	HypEC38_3				*		Nodulosporium sp. was obtained from Neea floribunda in the Ecuadorian Amazon
30	Leptosphaeria maculans		JGI	Lepmu1				*		NA
31	Magnaporthe grisea		JGI	Maggr1				*		Pyricularia grisea NI907 isolated from Digitaria sanguinalis
32	Mycosphaerella fijiensis		JGI	Mycfi1				*		Plant tissue - Musa
33	Mycosphaerella graminicola		JGI	Mycgr3				*		Disease of wheat - Culture from epitype of Zymoseptoria tritici
34	Nectria haematococca		JGI	Necha2				*		N. haematococca MPVI isolates 77-13-4 (FGSC 9596, Fungal Genetics Stock Center) and 77-13-7 are ascospore isolates from a third generation cross between two field isolates: one (T2) obtained from a infected pea plant in NY and the other (T219) obtained from soil in a potato field in PA. Isolates HT1 and B-33 were derived from isolates 77-13-4 and 77-13-7, respectively, after treatment with benomy…
35	Ophiostoma novo-ulmi	subsp. novo-ulmi H327	JGI	Ophnu1				*		Isolated from Ulmus sp.
36	Ophiostoma piceae	UAMH 11346	JGI	Ophpc1				*		NA
37	Ophiostoma piliferum		JGI	Ophpi1				*		NA
38	Protomyces inouyei		JGI	Proin1				*		Isolated from plant, Youngia japonica.
39	Protomyces lactucaedebilis	12-1054 v1.0	JGI	Prola1				*		NA
40	Pyrenophora teres	f. teres	JGI	Pyrtt1				*		Isolated from barley tissue
41	Pyrenophora tritici-repentis		JGI	Pyrtr1				*		Isolated from Triticum aestivum
42	Sclerotinia sclerotiorum	1980 UF-70	JGI	IMG_2739368080				*		NA
43	Sclerotinia sclerotiorum		JGI	Sclsc1				*		NA
44	Setosphaeria turcica	Et28A	JGI	Settu3				*		NA
45	Setosphaeria turcica	NY001	JGI	Settur3				*		Maize field isolates
46	Taphrina deformans		JGI	Tapde1_1				*		Isolated from Prunus persica
47	Verticillium alfalfae	VaMs.102	JGI	Veral1				*		NA
48	Verticillium dahliae		JGI	Verda1				*		NA
49	Esteya vermicola	CBS 115803	NCBI	PCDM00000000	*	SRR5865554	*		*	NA
50	Ceratocystiopsis brevicomis	CBS 137839	NCBI	PCDN00000000	*	SRR5865566	*		*	NA
51	Fragosphaeria purpurea	CBS 133.34	NCBI	PCDL00000000	*	SRR5865573	*		*	Isolated from Fagus sylvatica
52	Grosmannia penicillata	CBS 134055	NCBI	PCDK00000000	*	SRR5865574	*		*	Isolated from wood. Ips amitinus, Picea abies
53	Raffaelea lauricola	Raff. sp. 570	NCBI	PCDG00000000	*	SRR5865575	*	*		Symbiont
54	Ambrosiella xylebori	CBS 110.61	NCBI	PCDO00000000	*	SRR5865576	*		*	Isolated from wood. Xyleborus compactus gallery, in Coffea canephora
55	Raffaelea ambrosiae	CBS 185.64	NCBI	PCDI00000000	*	SRR5865577	*		*	Isolated from wood. tunnel of Platypus cylindrus in Quercus
56	Raffaelea arxii	CBS273.70	NCBI	PCDH00000000	*	SRR5865578	*		*	Isolated from wood. Xyleborus torquatus on Cussonia umbellif.
57	Raffaelea quercivora	CBS 122982	NCBI	PCDE00000000	*	SRR5865579	*		*	Isolated from wood. Discolored sapwood in dead Quercus mongolica
58	Raffaelea albimanens	CBS 271.70	NCBI	PCDJ00000000	*	SRR5865580	*		*	Isolated from wood. Platypus externedentatus in Ficus sycomo.
59	Raffaelea sulphurea	CBS 380.68	NCBI	PCDD00000000	*	SRR5865581	*		*	Isolated from wood. Xyleborus saxesenii gallery, in Populus deltoides
60	Raffaelea sp.	Raff. sp. 272	NCBI	PCDF00000000	*	SRR5865582	*		*	Symbiont
61	Fusarium kuroshium	HFEW-16-IV-019	NCBI	NHTE00000000.2			*	*		Isolate obtained from Kuroshio shot hole borer (a Euwallacea sp.)
62	Graphilbum fragrans	CBS138720	NCBI	LLKO01000000.1			*		*	NA
63	Leptographium procerum	CBS138288	NCBI	JRUC00000000			*		*	Bark of Pinus resinosa
