# Supplementary material for: Design of a diagnostic system based on molecular markers derived from the ascomycetes pan-genome analysis: The case of Fusarium dieback disease
Source: PLoS One. 2021 Jan 28;16(1):e0246079. doi: 10.1371/journal.pone.0246079 (PMC7843019; doi:10.1371/journal.pone.0246079)
Supplement: S2 Table — (XLSX) [file pone.0246079.s004.xlsx]

## Sheet: S2 Table
	Name of the proteomes included for gene model prediction.
1	Alternaria alternata
2	Alternaria brassicicola
3	Blumeria graminis
4	Botryosphaeria dothidea
5	Botrytis cinerea
6	Cochliobolus carbonum
7	Cochliobolus heterostrophus
8	Cochliobolus lunatus
9	Cochliobolus miyabeanus
10	Cochliobolus sativus
11	Cochliobolus victoriae
12	Cryphonectria parasitica
13	Cucurbitaria berberidis
14	Eremothecium gossypii
15	Eremothecium sinecaudum
16	Erysiphe necator
17	Fusarium fujikuroi
18	Fusarium graminearum
19	Fusarium oxysporum
20	Fusarium pseudograminearum
21	Fusarium redolens
22	Fusarium verticillioides
23	Gaeumannomyces graminis
24	Glomerella acutata
25	Hypoxylon sp.
26	Leptosphaeria maculans
27	Magnaporthe grisea
28	Mycosphaerella fijiensis
29	Mycosphaerella graminicola
30	Nectria haematococca (also referred to by its asexual name Fusarium solani)
31	Ophiostoma novo-ulmi
32	Ophiostoma piceae
33	Ophiostoma piliferum
34	Protomyces inouyei
35	Protomyces lactucaedebilis
36	Pyrenophora teres
37	Pyrenophora tritici-repentis
38	Sclerotinia sclerotiorum
39	Sclerotinia sclerotiorum
40	Setosphaeria turcica
41	Taphrina deformans
42	Verticillium alfalfae
43	Verticillium dahlia
