# Supplementary material for: Design of a diagnostic system based on molecular markers derived from the ascomycetes pan-genome analysis: The case of Fusarium dieback disease
Source: PLoS One. 2021 Jan 28;16(1):e0246079. doi: 10.1371/journal.pone.0246079 (PMC7843019; doi:10.1371/journal.pone.0246079)
Supplement: S3 Table — The first column described the native name, second the scientific name, and finally the georeferenced sites of the sampled sites. (XLSX) [file pone.0246079.s005.xlsx]

## Sheet: S3 Table
Assigned identifier	Common name	Species name	Location
1	coral tree	Erythrina corallodendron	32.39813°N,-117.05371°O
2			32.52681°N,-117.12034°O
3			32.53708°N,-117.07417°O
